# Supplementary material for: Deepfake video detection: YOLO-Face convolution recurrent approach
Source: PeerJ Comput Sci. 2021 Sep 21;7:e730. doi: 10.7717/peerj-cs.730 (PMC8507472; doi:10.7717/peerj-cs.730)
Supplement: Supplemental Information 1 [file peerj-cs-07-730-s001.py]

import cv2
from os import makedirs
from os.path import join, exists
import math
import glob
training_videos_folder = ["D:/CelebDFT/0", "D:/CelebDFT/1"]
for folder in training_videos_folder:
    videos_path = glob.glob(join(folder, "*.mp4")) 
    folder = folder.split("/")[-1]
    counter = 0+1
    print('counter:',counter) 
    for video_path in videos_path:
        cap = cv2.VideoCapture(video_path)
        vid = video_path.split("/")[-1]  
        vid = vid.split(".")[0]
        vid = vid.split("\\")[-1]
        if not exists("C:/DFD/train_frames/" + folder + "/" + vid):
            makedirs("C:/DFD/train_frames/" + folder + "/" + vid)
        while cap.isOpened():
            frameId = cap.get(1)  
            ret, frame = cap.read()
            if not ret:
                break
            filename = (
                "C:/DFD/train_frames/"
                + folder
                + "/"
                + vid
                + "/image_"
                + str(int(frameId) + 1)
                + ".jpg")
            cv2.imwrite(filename, frame)
        cap.release()
