# Supplementary material for: Deepfake video detection: YOLO-Face convolution recurrent approach
Source: PeerJ Comput Sci. 2021 Sep 21;7:e730. doi: 10.7717/peerj-cs.730 (PMC8507472; doi:10.7717/peerj-cs.730)
Supplement: Supplemental Information 2 [file peerj-cs-07-730-s002.py]

import argparse
import sys
import os
from os import listdir, makedirs

from utils import *
from os.path import join, exists
from PIL import Image

import glob    
    
parser = argparse.ArgumentParser()
parser.add_argument('--model-cfg', type=str, default='yoloface/cfg/yolov3-face.cfg',
                    help='path to config file')
parser.add_argument('--model-weights', type=str,
                    default='yoloface/model-weights/yolov3-wider_16000.weights',
                    help='path to weights of model')

args = parser.parse_args()

net = cv2.dnn.readNetFromDarknet(args.model_cfg, args.model_weights)
net.setPreferableBackend(cv2.dnn.DNN_BACKEND_OPENCV)
net.setPreferableTarget(cv2.dnn.DNN_TARGET_CPU)

def _main():
    wind_name = 'face detection using YOLOv3'
    cv2.namedWindow(wind_name, cv2.WINDOW_NORMAL)
    source_folders = ["D:/CelebDFT/train_frames/1/"]  #"D:/CelebDF/train_frames/0/"
    # Destination location where faces cropped out from images will be saved
    dest_folder = "D:/CelebDFT/train_facesBound/1/"  
    dest_cut_boundFolder="D:/CelebDFT/train_face/1/"
      
    for fold in source_folders:
        for listi in listdir(fold):
            imagesFo=glob.glob(join(fold,listi,"*.jpg"))
            imagesFo.sort(key=lambda f: int("".join(filter(str.isdigit, f))))
            images=[]
            images += imagesFo[0:270]
            output_dir=join(dest_folder, listi)
            output_dir_cut=join(dest_cut_boundFolder, listi)
            
            if not exists(output_dir):
                makedirs(output_dir)
            if not exists(output_dir_cut):
                makedirs(output_dir_cut)
            
            output_file = ''
            output_file_cut=''
            for imgF in images:
                if imgF:
                    if not os.path.isfile(imgF):
                        print("[!] ==> Input image file {} doesn't exist".format(imgF))
                        sys.exit(1)
                    cap = cv2.VideoCapture(imgF)

                    output_file = join(dest_folder, listi, imgF.split("\\")[-1])
                    output_file_cut = join(dest_cut_boundFolder, listi, imgF.split("\\")[-1])
                    

                while True:
                    has_frame, frame = cap.read()
                    # Stop the program if reached end of video
                    if not has_frame:
                        cv2.waitKey(1000)
                        break
                    
                    # Create a 4D blob from a frame.
                    blob = cv2.dnn.blobFromImage(frame, 1 / 255, (IMG_WIDTH, IMG_HEIGHT),
                                     [0, 0, 0], 1, crop=False)
                    # Sets the input to the network
                    net.setInput(blob)
                    # Runs the forward pass to get output of the output layers
                    outs = net.forward(get_outputs_names(net))

                    # Remove the bounding boxes with low confidence
                    
                    faces,coord,conf = post_process(frame, outs, CONF_THRESHOLD, NMS_THRESHOLD)


                    # initialize the set of information we'll displaying on the frame
                    info = [('number of faces detected', '{}'.format(len(faces)))]
                    for (i, (txt, val)) in enumerate(info):
                        text = '{}: {}'.format(txt, val)
                        cv2.putText(frame, text, (10, (i * 20) + 20),cv2.FONT_HERSHEY_SIMPLEX, 0.7, COLOR_RED, 2)# Save the output video to file
                    if imgF:
                        outfullframe=join(output_dir, output_file)
                        cv2.imwrite(outfullframe, frame.astype(np.uint8))
                        im = Image.open(outfullframe)
                        outcutframe=join(output_dir_cut, output_file_cut)
                        if len(faces)>1:
                
                            im_crop = im.crop((coord[0]))
                        else:
                            for icod in coord:
                                im_crop = im.crop((icod))

                        im_crop.save(outcutframe) 
                            
                    key = cv2.waitKey(1)
                    if key == 27 or key == ord('q'):
                        print('[i] ==> Interrupted by user!')
                        break
                cap.release()
                cv2.destroyAllWindows()
                print('==> All done!')
                

if __name__ == '__main__':
    _main()
