# Supplementary material for: Deepfake video detection: YOLO-Face convolution recurrent approach
Source: PeerJ Comput Sci. 2021 Sep 21;7:e730. doi: 10.7717/peerj-cs.730 (PMC8507472; doi:10.7717/peerj-cs.730)
Supplement: Supplemental Information 4 [file peerj-cs-07-730-s004.py]

import cv2
import argparse
import numpy as np
from keras.utils import np_utils
import glob
from os.path import join
from os import listdir
from random import shuffle
import random

ap = argparse.ArgumentParser()
ap.add_argument(
    "-img_size",
    "--img_size",
    required=True,
    type=int,
    help="Resize face",
    default=160,
)
ap.add_argument(
    "-fpv",
    "--frames_per_video",
    required=True,
    type=int,
    help="Number of frames per video",
    default=25,
)
args = ap.parse_args()

train_path = ["D:/CelebDF/train_face1/1", "D:/CelebDF/train_face1/0"]

train_path_FF = ["D:/TotalFF/train_face1/0", "D:/TotalFF/train_face1/1"]

list_1 = [join(train_path[0], x) for x in listdir(train_path[0])]

list_0 = [join(train_path[1], x) for x in listdir(train_path[1])]
print('len list1:',len(list_1), 'len list 0:',len(list_0))


list_1F = [join(train_path_FF[0], x) for x in listdir(train_path_FF[0])]
list_1F=random.sample(list_1F,len(list_1))

list_0F = [join(train_path_FF[1], x) for x in listdir(train_path_FF[1])]
list_0F=random.sample(list_0F,len(list_1))

print('len list1:',len(list_1F), 'len list 0:',len(list_0F))

for i in range(len(list_0) // len(list_1)):
    
    vid_list = list_1 + list_0[i * (len(list_1)): (i + 1) * (len(list_1))]+ list_1F + list_0F
    
    train_data = []
    train_label = []

    images = []
    labels=[]

    for x in vid_list:
        label=[]
        img = glob.glob(join(x, "*.jpg"))
        img.sort(key=lambda f: int("".join(filter(str.isdigit, f))))
        images += img[0: args.frames_per_video] 
        
        for k in img:
            
            labelPath = k.split('\\')[-3]
            label+= [labelPath.split("/")[-1]]  

        labels += label[0: args.frames_per_video]

    print('len images:', len(images),'len labels:',len(labels))

    for j, k in zip(images,
                    labels):  

        img = cv2.imread(j)
        img = cv2.cvtColor(img, cv2.COLOR_BGR2RGB)
        img = cv2.resize(
            img, (args.img_size, args.img_size), interpolation=cv2.INTER_AREA)  
        train_data.append(img)
        train_label += [k]

    
    print('len train_data:', len(train_data))
    print('len train_label:', len(train_label))

    train_data = np.array(train_data)
    train_label = np.array(train_label)
    train_label = np_utils.to_categorical(train_label)
    print(train_data.shape, train_label.shape)


    np.save("D:/CelebDF/train_data" + str(i) + ".npy",
            train_data)  # Save an array to a binary file in NumPy .npy format.

    np.save("D:/CelebDF/train_label" + str(i) + ".npy", train_label)
