# Supplementary material for: Deepfake video detection: YOLO-Face convolution recurrent approach
Source: PeerJ Comput Sci. 2021 Sep 21;7:e730. doi: 10.7717/peerj-cs.730 (PMC8507472; doi:10.7717/peerj-cs.730)
Supplement: Supplemental Information 5 [file peerj-cs-07-730-s005.py]

import cv2
import argparse
import numpy as np
from keras.utils import np_utils
import glob
from os.path import join
from os import listdir
from random import shuffle
import random

ap = argparse.ArgumentParser()
ap.add_argument(
    "-img_size",
    "--img_size",
    required=True,
    type=int,
    help="Resize face",
    default=160,
)
ap.add_argument(
    "-fpv",
    "--frames_per_video",
    required=True,
    type=int,
    help="Number of frames per video",
    default=25,
)
args = ap.parse_args()

train_path = ["D:/celeb/train_face1/1", "D:/celeb/train_face1/0"]
train_path_FF = ["D:/TotalFF/train_face1/0", "D:/TotalFF/train_face1/1"]

list_1 = [join(train_path[0], x) for x in listdir(train_path[0])]
list_0 = [join(train_path[1], x) for x in listdir(train_path[1])]
list_0=random.sample(list_0,len(list_1))
print('len list1:',len(list_1), 'len list 0:',len(list_0))
list_1F = [join(train_path_FF[0], x) for x in listdir(train_path_FF[0])]
list_1F=random.sample(list_1F,len(list_1))
list_0F = [join(train_path_FF[1], x) for x in listdir(train_path_FF[1])]
list_0F=random.sample(list_0F,len(list_1))
print('len list1:',len(list_1F), 'len list 0:',len(list_0F))
c = 0

vid_list = list_1 + list_0+ list_1F + list_0F
shuffle(vid_list)

train_data = []
train_label = []

images = []
labels=[]


for x in vid_list:
        label=[]
        img = glob.glob(join(x, "*.jpg"))
        img.sort(key=lambda f: int("".join(filter(str.isdigit, f))))
        images += img[0: args.frames_per_video] 
        for k in img:
            labelPath = k.split('\\')[-3]
            label+= [labelPath.split("/")[-1]]  

        labels += label[0: args.frames_per_video] 

print('len images:', len(images),'len labels:',len(labels))

for j, k in zip(images,labels):  

        img = cv2.imread(j)
        img = cv2.cvtColor(img, cv2.COLOR_BGR2RGB)
        img = cv2.resize(
            img, (args.img_size, args.img_size), interpolation=cv2.INTER_AREA)  
        train_data.append(img)
        train_label += [k]

print('len train_data:', len(train_data))
print('len train_label:', len(train_label))

train_data = np.array(train_data)
train_label = np.array(train_label)
print(train_data.shape, train_label.shape)

np.save("D:/NewOut/train_data.npy",
            train_data)  # Save an array to a binary file in NumPy .npy format.

np.save("D:/NewOut/train_label.npy", train_label)
