# Supplementary material for: Deepfake video detection: YOLO-Face convolution recurrent approach
Source: PeerJ Comput Sci. 2021 Sep 21;7:e730. doi: 10.7717/peerj-cs.730 (PMC8507472; doi:10.7717/peerj-cs.730)
Supplement: Supplemental Information 6 [file peerj-cs-07-730-s006.py]

from keras.layers.pooling import GlobalMaxPool2D
from keras.layers.core import Dropout, Dense
from keras.models import Model
from keras.optimizers import Nadam
from keras.callbacks import ModelCheckpoint, EarlyStopping
from sklearn.model_selection import train_test_split
from keras_efficientnets import EfficientNetB5, EfficientNetB0
from keras.applications.xception import Xception
from keras import backend as K
import numpy as np
import time
import argparse
from os.path import exists
from os import makedirs
import cv2
from keras.utils.layer_utils import count_params
from keras.applications.xception import preprocess_input # to preprocess the input
from sklearn.metrics import classification_report
import tensorflow as tf

def cnn_model(model_name, img_size):
    input_size = (img_size, img_size, 3)
    if model_name == "efficient5":
        path_to_weights = "D:/archive/efficientnet-b5_noisy-student_notop.h5"
        baseModel = EfficientNetB5(include_top=False, input_shape=(img_size, img_size, 3))
        baseModel.load_weights(path_to_weights, by_name=True)
        
    elif model_name == "xception":
        baseModel = Xception(
            weights="imagenet",
            include_top=False,
            input_shape=(img_size, img_size, 3)
        )
    elif model_name == "efficient0":
        baseModel = EfficientNetB0(
            input_size,
            weights="imagenet",
            include_top=False
        )
    

    headModel = baseModel.output
    headModel = GlobalMaxPool2D()(headModel)
    headModel = Dense(512, activation="relu", kernel_initializer="he_uniform")(
        headModel
    )

    headModel = Dense(512, activation="relu", kernel_initializer="he_uniform")(
        headModel)
    headModel = Dropout(0.2)(headModel)
    
    predictions = Dense(
        2,
        activation="softmax",
        kernel_initializer="he_uniform")(
        headModel
    )
    model = Model(inputs=baseModel.input, outputs=predictions)

    for layer in baseModel.layers:
        layer.trainable = True

    optimizer = Nadam(
        lr=0.0002, beta_1=0.9, beta_2=0.999, epsilon=1e-08, schedule_decay=0.0004
    )

    model.compile(
        loss="categorical_crossentropy",
        optimizer=optimizer,
        metrics=["accuracy"]
    )
    return model


def main():
    start = time.time()

    ap = argparse.ArgumentParser()
    ap.add_argument(
        "-e", "--epochs", required=True, type=int,
        help="epochs Number", default=25
    )
    ap.add_argument(
        "-m", "--model_name", required=True, type=str,
        help="model to train", default="efficient5"
    )
    ap.add_argument(
        "-w",
        "--weights_save_name",
        required=True,
        type=str,
        help="Model wieghts"
    )
    ap.add_argument(
        "-b", "--batch_size", required=True, type=int,
        help="Batch size", default=32
    )
    ap.add_argument(
        "-im_size",
        "--image_size",
        required=True,
        type=int,
        help="Batch size",
        default=224,
    )
    args = ap.parse_args()

    train_data = np.load("D:/celeb/train_data0.npy")
    train_label = np.load("D:/celeb/train_label0.npy")

    trainX, valX, trainY, valY = train_test_split(
       train_data, train_label, test_size=0.1, shuffle=False)
    
    print(trainX.shape,trainY.shape,valX.shape,valY.shape)

    print("start")

    trainX = preprocess_input(
        trainX)  
    valX = preprocess_input(valX)
    print("end")

    model = cnn_model(args.model_name, img_size=args.image_size)

    trainable_count = count_params(model.trainable_weights)
    non_trainable_count = count_params(model.non_trainable_weights)

    print("Total params: {:,}".format(trainable_count + non_trainable_count))
    print("Trainable params: {:,}".format(trainable_count))
    print("Non-trainable params: {:,}".format(non_trainable_count))

    if not exists("D:/celeb/trained_wts0"):
        makedirs("D:/celeb/trained_wts0")
    
    model_checkpoint = ModelCheckpoint(
        "D:/celeb/trained_wts0/" + args.weights_save_name + ".hdf5",
        monitor="val_loss", 
        verbose=1,
        save_best_only=True,
        save_weights_only=True,
    )

    stopping = EarlyStopping(monitor="val_loss", patience=5, verbose=0)  


    print("Start Training")

    model.fit(
        trainX, trainY,   
        epochs=args.epochs,
        validation_data=(valX, valY), 
        callbacks=[model_checkpoint, stopping],
    batch_size=args.batch_size)


    print("Start Evaluate Training Data:")
    _, train_acc = model.evaluate(trainX, trainY)
    print("Start Evaluate CV Data:")
    _, va1_acc = model.evaluate(valX, valY)
    print('Train Acc: %.3f, Val Acc: %.3f' % (train_acc, va1_acc))
    
    

    end = time.time()
    duration = end - start

    if duration < 60:
        print("Execution Time:", duration, "seconds")
    elif duration > 60 and duration < 3600:
        duration = duration / 60
        print("Execution Time:", duration, "minutes")
    else:
        duration = duration / (60 * 60)
        print("Execution Time:", duration, "hours")


if __name__ == "__main__":
    main()
