# Supplementary material for: Deepfake video detection: YOLO-Face convolution recurrent approach
Source: PeerJ Comput Sci. 2021 Sep 21;7:e730. doi: 10.7717/peerj-cs.730 (PMC8507472; doi:10.7717/peerj-cs.730)
Supplement: Supplemental Information 7 [file peerj-cs-07-730-s007.py]

from keras.layers import GlobalMaxPooling2D 
from keras.layers.core import Dropout, Dense
from keras.models import Model
import numpy as np
import imageio.core.util
from PIL import Image
import cv2
from keras.optimizers import Nadam
from keras_efficientnets import EfficientNetB5, EfficientNetB0
from keras.applications.xception import Xception
from random import shuffle
from os import listdir
import glob
from os.path import join
import argparse
from keras.applications.xception import preprocess_input
import random
def ignore_warnings(*args, **kwargs):
    pass

def cnn_model(model_name, img_size, weights):
    input_size = (img_size, img_size, 3)
    if model_name == "efficient5":
        path_to_weights = "D:/archive/efficientnet-b5_noisy-student_notop.h5"
        baseModel = EfficientNetB5(include_top=False, input_shape=(img_size, img_size, 3))
        baseModel.load_weights(path_to_weights, by_name=True)
        
    elif model_name == "xception":
        baseModel = Xception(
            weights="imagenet",
            include_top=False,
            input_shape=(img_size, img_size, 3)
        )
    elif model_name == "efficient0":
        baseModel = EfficientNetB0(
            input_size,
            weights="imagenet",
            include_top=False
        )

    headModel = baseModel.output
    headModel = GlobalMaxPooling2D()(headModel)
    headModel = Dense(512, activation="relu", kernel_initializer="he_uniform", name="fc1")(
       headModel)
    headModel = Dense(512, activation="relu", kernel_initializer="he_uniform", name="fc2")(headModel)

    headModel = Dropout(0.2)(headModel)


    predictions = Dense(
        2,
        activation="softmax",
        kernel_initializer="he_uniform")(
        headModel
    )
    model = Model(inputs=baseModel.input, outputs=predictions)

    model.load_weights("D:/CelebDF/trained_wts/" + weights + ".hdf5")
    print("Weights loaded...")
    model_lstm = Model(
        inputs=baseModel.input,
        outputs=model.get_layer("fc2").output  
    )


    return model_lstm


def main():

    ap = argparse.ArgumentParser()
    
    ap.add_argument(
        "-m",
        "--model_name",
        required=True,
        type=str,
        help="model to train",
        default="efficient5",
    )
    ap.add_argument(
        "-w",
        "--load_weights_name",
        required=True,
        type=str,
        help="Model wieghts"
    )
    ap.add_argument(
        "-im_size",
        "--image_size",
        required=True,
        type=int,
        help="Batch size",
        default=224,
    )
    
    ap.add_argument(
        "-fpv",
        "--frames_per_video",
        required=True,
        type=int,
        help="Number of video frames",
        default=25,
    )

    args = ap.parse_args()
    train_path = ["D:/celeb/train_face1/1", "D:/celeb/train_face1/0"]
    train_path_FF = ["D:/TotalFF/train_face1/0", "D:/TotalFF/train_face1/1"]

    list_1 = [join(train_path[0], x) for x in listdir(train_path[0])]

    list_0 = [join(train_path[1], x) for x in listdir(train_path[1])]
    list_0 = random.sample(list_0, len(list_1))
    print('len list1:', len(list_1), 'len list 0:', len(list_0))

    list_1F = [join(train_path_FF[0], x) for x in listdir(train_path_FF[0])]
    list_1F = random.sample(list_1F, len(list_1))  

    list_0F = [join(train_path_FF[1], x) for x in listdir(train_path_FF[1])]
    list_0F = random.sample(list_0F, len(list_1))   

    videos= list_1 + list_0+list_1F+list_0F


    shuffle(videos)
        
    model = cnn_model(
    model_name=args.model_name,
    img_size=args.image_size,
    weights=args.load_weights_name)
    features = []
    counter = 0
    labels = []
    for video in videos:
            batches = []
            images=[]
            img = glob.glob(join(video, "*.jpg"))
            img.sort(key=lambda f: int("".join(filter(str.isdigit, f))))
            images += img[0:args.frames_per_video] 
            
            for j in images:
                
                img1 = cv2.imread(j)  
                img1 = cv2.cvtColor(img1, cv2.COLOR_BGR2RGB)
                img1 = cv2.resize(img1, (args.image_size, args.image_size),
                             interpolation=cv2.INTER_AREA)  
                batches.append(img1)


            if len(batches)==10:
                labelPath = video.split('\\')[-2]
                label = labelPath.split("/")[-1]
                labels.append(label)
                batches = np.asarray(batches).astype("float32")

                batches=preprocess_input(batches)
    
                predictions = model.predict(batches)
                features += [predictions]


    features = np.array(features)
    labels = np.array(labels)

    print(features.shape, labels.shape)

    np.save("D:/CelebDF/lstm_data.npy", features)
    np.save("D:/CelebDF/lstm_labels.npy", labels)


if __name__ == "__main__":
    main()
