# Supplementary material for: Deepfake video detection: YOLO-Face convolution recurrent approach
Source: PeerJ Comput Sci. 2021 Sep 21;7:e730. doi: 10.7717/peerj-cs.730 (PMC8507472; doi:10.7717/peerj-cs.730)
Supplement: Supplemental Information 8 [file peerj-cs-07-730-s008.py]

from keras.layers.core import Dense
from keras.layers import Input, LSTM, Bidirectional
from keras.models import Model
from keras.optimizers import Nadam
from keras.callbacks import ModelCheckpoint, EarlyStopping
from sklearn.model_selection import train_test_split
from keras import backend as K
from keras import utils
import numpy as np
import time
import argparse
from keras.utils.layer_utils import count_params
from os.path import exists
from os import makedirs
from keras.layers import Flatten
from keras.layers import Input
from keras.layers.core import Dropout

def rnn_models(model_name, train_data):
    main_input = Input(
        shape=(train_data.shape[1],
              train_data.shape[2]
               ),
        name="main_input"
    )
    print('=======',train_data.shape[1],train_data.shape[2])

    if model_name == "bidirectional-Lstm":
        headModel = Bidirectional(LSTM(256, return_sequences=True))(main_input)
        headModel = LSTM(32)(headModel)

    elif model_name == "lstm":
        headModel = LSTM(32)(main_input)


    predictions = Dense(
        2,
        activation="softmax",
        kernel_initializer="he_uniform"
    )(headModel)

    model = Model(inputs=main_input, outputs=predictions)

    optimizer = Nadam(
        lr=0.000002, beta_1=0.9, beta_2=0.999, epsilon=1e-08, schedule_decay=0.000004
    )
    model.compile(
        loss="categorical_crossentropy",
        optimizer=optimizer,
        metrics=["accuracy"]
    )

    return model

def main():

    start = time.time()

    ap = argparse.ArgumentParser()
    ap.add_argument(
        "-e", "--epochs", required=True, type=int,
        help="epochs Number", default=25
    )
    ap.add_argument(
        "-w",
        "--weights_save_name",
        required=True,
        type=str,
        help="Model weights"
    )
    ap.add_argument(
        "-b", "--batch_size", required=True, type=int,
        help="Batch size", default=32
    )
    

    ap.add_argument(
        "-m", "--model_name", required=True, type=str,
        help="temporal model", default="bidirectional-Lstm"
    )
    
    args = ap.parse_args()

    train_data = np.load("D:/CelebDF/lstm_data.npy")
    print(train_data.shape)
    train_label = np.load("D:/CelebDF/lstm_labels.npy")
    print(train_label.shape)
    train_label = utils.to_categorical(train_label)
    print(train_data.shape)

    trainX, valX, trainY, valY = train_test_split(
      train_data, train_label, shuffle=True, test_size=0.1)
    print(trainX.shape,valX.shape)

    model = rnn_models(args.model_name,train_data)
    
    trainable_count = count_params(model.trainable_weights)
    non_trainable_count = count_params(model.non_trainable_weights)

    print("Total params: {:,}".format(trainable_count + non_trainable_count))
    print("Trainable params: {:,}".format(trainable_count))
    print("Non-trainable params: {:,}".format(non_trainable_count))

    if not exists("D:/CelebDF/trained_wts_lsTM"):
        makedirs("D:/CelebDF/trained_wts_lsTM")

    model_checkpoint = ModelCheckpoint(
        "D:/CelebDF/trained_wts_lsTM/" + args.weights_save_name + ".hdf5",
        monitor="val_loss",
        verbose=1,
        save_best_only=True,
        save_weights_only=True,
    )

    stopping = EarlyStopping(monitor="val_loss", patience=20, verbose=0)

    print("Start Training")

    model.fit(
        trainX,
        trainY,
        validation_data=(valX, valY),
        batch_size=args.batch_size,
        epochs=args.epochs,
        shuffle=True,
        callbacks=[model_checkpoint, stopping],
    )

    end = time.time()
    duration = end - start

    print("Start Evaluate Training Data:")
    _, train_acc = model.evaluate(trainX, trainY)
    print("Start Evaluate CV Data:")
    _, va1_acc = model.evaluate(valX, valY)
    print('Train Acc: %.3f, Val Acc: %.3f' % (train_acc, va1_acc))

    
    if duration < 60:
        print("Execution Time:", duration, "seconds")
    elif duration > 60 and duration < 3600:
        duration = duration / 60
        print("Execution Time:", duration, "minutes")
    else:
        duration = duration / (60 * 60)
        print("Execution Time:", duration, "hours")


if __name__ == '__main__':
    main()
