# Supplementary material for: Deepfake video detection: YOLO-Face convolution recurrent approach
Source: PeerJ Comput Sci. 2021 Sep 21;7:e730. doi: 10.7717/peerj-cs.730 (PMC8507472; doi:10.7717/peerj-cs.730)
Supplement: Supplemental Information 9 [file peerj-cs-07-730-s009.py]

from keras.models import Model
from keras.layers import Dense, GlobalMaxPool2D, Input
from keras.layers.core import Dropout
from keras.optimizers import Nadam
from keras_efficientnets import EfficientNetB0, EfficientNetB5
from keras.applications.xception import Xception
from keras import backend as K
import numpy as np
from sklearn.metrics import (
    precision_score,
    recall_score,
    f1_score,
    accuracy_score
)
import imageio.core.util
from PIL import Image
import pandas as pd
import cv2
from keras.layers import Bidirectional, LSTM
import time
import argparse
import glob
from os.path import join
from sklearn.metrics import classification_report, confusion_matrix, plot_confusion_matrix
from sklearn import metrics
from keras.applications.xception import preprocess_input

def ignore_warnings(*args, **kwargs):
    pass


def cnn_model(model_name, img_size, weights):
    input_size = (img_size, img_size, 3)
    if model_name == "efficient5":
        path_to_weights = "D:/archive/efficientnet-b5_noisy-student_notop.h5"
        baseModel = EfficientNetB5(include_top=False, input_shape=(img_size, img_size, 3))
        baseModel.load_weights(path_to_weights, by_name=True)
        
    elif model_name == "xception":
        baseModel = Xception(
            weights="imagenet",
            include_top=False,
            input_shape=(img_size, img_size, 3)
        )
    elif model_name == "efficient0":
        baseModel = EfficientNetB0(
            input_size,
            weights="imagenet",
            include_top=False
        )
    

    headModel = baseModel.output
    headModel = GlobalMaxPool2D()(headModel)
    headModel = Dense(
        512,
        activation="relu",
        kernel_initializer="he_uniform",
        name="fc1")(
        headModel
    )

    headModel = Dense(512,activation="relu",kernel_initializer="he_uniform",name="fc2")(headModel)

    predictions = Dense(
        2,
        activation="softmax",
        kernel_initializer="he_uniform")(
        headModel
    )
    model = Model(inputs=baseModel.input, outputs=predictions)

    model.load_weights("D:/CelebDF/trained_wts/" + weights + ".hdf5")
    model_lstm = Model(
        inputs=baseModel.input,
        outputs=model.get_layer("fc2").output
    )


    return model_lstm


def lstm_model(shape):
    
    main_input = Input(
        shape=(shape[0],
               shape[1]),
        name="main_input"
    )

    headModel = Bidirectional(LSTM(256, return_sequences=True))(main_input)
    headModel = LSTM(32)(headModel)

    predictions = Dense(
        2,
        activation="softmax",
        kernel_initializer="he_uniform"
    )(headModel)
    model = Model(inputs=main_input, outputs=predictions)

    optimizer = Nadam(
        lr=0.00002, beta_1=0.9, beta_2=0.999, epsilon=1e-08, schedule_decay=0.00004
    )
    model.compile(
        loss="categorical_crossentropy",
        optimizer=optimizer,
        metrics=["accuracy"]
    )

    return model


def main():

    ap = argparse.ArgumentParser()
    ap.add_argument(
        "-seq",
        "--seq_length",
        required=True,
        type=int,
        help="Number of frames",
    )
    ap.add_argument(
        "-m",
        "--model_name",
        type=str,
        help="model to load",
        default="efficient5",
    )
    ap.add_argument(
        "-w",
        "--load_weights_name",
        type=str,
        help="Model wieghts"
    )
    ap.add_argument(
        "-im_size",
        "--image_size",
        required=True,
        type=int,
        help="Batch size",
        default=224,
    )
    ap.add_argument(
        "-fpv",
        "--frames_per_video",
        required=True,
        type=int,
        help="Number of frames",
        default=25,
    )
    
    args = ap.parse_args()

    model = cnn_model(
        model_name=args.model_name,
        img_size=args.image_size,
        weights=args.load_weights_name
    )
    shape = (args.seq_length, 512)
    model_lstm = lstm_model(shape)

    model_lstm.load_weights("D:/CelebDF/trained_wts_lsTM/lstm_best.hdf5")


    y_pred = []
    counter = 0

    labels=[]

    test_data = pd.read_csv('D:/Tes/test_vids_label.csv')

    videos = test_data["vids_list"]

    for video in videos:
        
        batches = []
        images=[]

        img = glob.glob(join(video, "*.jpg"))
        img.sort(key=lambda f: int("".join(filter(str.isdigit,f))))  
        images += img[300: args.frames_per_video] 
        
        for j in images:
        
            img1 = cv2.imread(j)  
            img1 = cv2.cvtColor(img1, cv2.COLOR_BGR2RGB)
            img1 = cv2.resize(img1, (args.image_size, args.image_size),
                            interpolation=cv2.INTER_AREA
                              )  
            batches.append(img1)

        if len(batches) == 10:
            label = video.split("/")[-2]
            labels.append((video,label))

            batches = np.asarray(batches).astype("float32")

            batches = preprocess_input(batches)
            
            feature_vec = model.predict(batches)
            feature_vec = np.expand_dims(feature_vec, axis=0)
            preds = model_lstm.predict(feature_vec)
            y_pred += [preds[0].argmax(0)]


    f = open("D:/Tes/NewNList_of_testing_videos_filter.txt", "w")
    for v,l in labels:
        f.write(v + ',' + l + '\n')
    f.close()

    read_file = pd.read_csv(r'D:/Tes/NewNList_of_testing_videos_filter.txt', header=None)
    read_file.columns = ['vids_list', 'label']
    read_file.to_csv(r'D:/Tes/test_vids_label_filter.csv', index=None)

    test_data = pd.read_csv('D:/Tes/test_vids_label_filter.csv')

    videosNew = test_data["vids_list"]
    true_labels = test_data["label"]

    ytestl = []
    for l in true_labels:
        ytestl.append(l)
    
    ytestl = np.array(ytestl)

    print("Accuracy Score:", accuracy_score(true_labels, y_pred))
    print("Precision Score", precision_score(true_labels, y_pred))
    print("Recall Score:", recall_score(true_labels, y_pred))
    print("F1 Score:", f1_score(true_labels, y_pred))

    np.save("D:/CelebDF/lstm_preds.npy", y_pred)

    target_names = ['0', '1']
    print(classification_report(true_labels,y_pred,target_names=target_names)) 
    
    fpr, tpr, thresholds = metrics.roc_curve(ytestl, y_pred, pos_label=1)
    print('Area Under the Receiver Operating Characteristic Curve (ROC AUC) :',metrics.roc_auc_score(ytestl, y_pred))

    print(confusion_matrix(true_labels, y_pred))


if __name__ == '__main__':
    main()
