# Supplementary material for: Deepfake video detection: YOLO-Face convolution recurrent approach
Source: PeerJ Comput Sci. 2021 Sep 21;7:e730. doi: 10.7717/peerj-cs.730 (PMC8507472; doi:10.7717/peerj-cs.730)
Supplement: Supplemental Information 10 — 1. extract-video-frames.py: Extract video frames 2. yoloface.py, utils.py: Extract Yolo faces part 1, part 2 3. prepareData-Pasting.py: Prepare data (CelebDF-FaceForencics++ (c23)) using pasting approach 4. prepareData-Bootstrap aggregating.py: Prepare data (CelebDF-FaceForencics++ (c23)) using bootstrap aggregating approach 5. Train.py: Train data using EfficientNet-b5 (pre-trained on noisy student weights) on each training set for spatial features 6. BidirectionLSTM-Features.py: Extract video features for Bidirectional-LSTM 7. Train-Conv-Bi-LSTM.py: Train the temporal model Bidirectional-LSTM to learn the sequences 8. evaluate-model.py: Test on 518 test set of CelebDF dataset [file peerj-cs-07-730-s010.txt]

Deepfake Video Detection: YOLO-Face Convolutional-Recurrence Approach
1. extract-video-frames.py: Extract video frames
2. yoloface.py, utils.py: Extract yolo faces part 1, part 2

extract yolo faces by applying some modifications of yolo face code on (https://github.com/sthanhng/yoloface):
The modifications are:
- Make it run on multiple folders of real and fake frames and save the results in the same order
- Modify the box coordinates, which are left, top, right, and bottom, of the yolo face to make it get a large area of the head.
-Select one face from each frame that have the highest confidence score
To run: python yoloface/yoloface.py
 
3. prepareData-Pasting.py: Prepare data (CelebDF-FaceForencics++ (c23)) using pasting approach
4. prepareData-Bootstrap aggregating.py: Prepare data (CelebDF-FaceForencics++ (c23)) using bootstrap aggregating approach
5. Train.py: Train data using efficientNet-b5 (pretrained on noisy student weights) on each training set for spatial features
6. BidirectionLSTM-Features.py: Extract video features for Bidirectional-LSTM
7. Train-Conv-Bi-LSTM.py: Train the temporal model Bidirectional-LSTM to learn the sequences
8. evaluate-model.py: Test on 518 test set of CelebDF dataset
